# Supplementary material for: Phagocytosis underpins the biotrophic lifestyle of intracellular parasites in the class Phytomyxea (Rhizaria)
Source: New Phytol. 2023 Mar 24;238(5):2130–43. doi: 10.1111/nph.18828 (PMC10953367; doi:10.1111/nph.18828)
Supplement: Supplementary file 3 — Notes S2 Accompanying video for Fig. 2. Notes S3 Accompanying video for Fig. S2. [file NPH-238-2130-s005.zip]

Archive with 2 entries (2 files):
- nph18828-sup-0003-NotesS2.zip
- nph18828-sup-0004-NotesS3.zip
