# Supplementary material for: Phagocytosis underpins the biotrophic lifestyle of intracellular parasites in the class Phytomyxea (Rhizaria)
Source: New Phytol. 2023 Mar 24;238(5):2130–43. doi: 10.1111/nph.18828 (PMC10953367; doi:10.1111/nph.18828)
Supplement: Supplementary file 5 — Table S2 Log2 fold change expression levels in Maullinia‐infected Ectocarpus siliculosus Ec32m vs non‐infected control for enzymes involved in carbohydrate metabolism. Please note: Wiley is not responsible for the content or functionality of any Supporting Information supplied by the authors. Any queries (other than missing material) should be directed to the New Phytologist Central Office. [file NPH-238-2130-s002.xlsx]

## Sheet: Sheet1
Gene_Id	Alternative	Ec32m Annotation	Log2FC_INFvsC
Ec-10_002530	Esi0185_0053	beta 1,3 glucan (or cellulose) synthase, family T2	3.0556
Ec-10_004300	Esi0032_0104	GPI mannosyltransferase, family GT22	1.72201
Ec-13_001650	Esi0375_0020	Galactose-binding domain-like	1.58816
Ec-18_001290	Esi0020_0181	mannitol 1-phosphate dehydrogenase	1.46031
Ec-05_002900	Esi0004_0228	2-alpha-mannosyltransferase, family GT15	1.43832
Ec-14_000870	Esi0029_0138	UDP-glucosyltransferase, family GT1	1.2365
Ec-23_002910	Esi0540_0004	Alpha-(1,6)-fucosyltransferase, family GT23	1.20287
Ec-03_002920	Esi0238_0020	Pyridoxal-dependent decarboxylase	1.04057
Ec-28_000080	Esi0120_0009	Mannose-6-phosphate isomerase	1.03792
Ec-22_003060	Esi0200_0018	Cellulose synthase (UDP-forming), family GT2	1.03515
Ec-18_002280	Esi0053_0071	Alpha-1,2-glucosyltransferase ALG10-A, family GT59	1.01466
Ec-00_005450	Esi0442_0014	Dolichyl-P-Glc:Man9GlcNAc2-PP-dolichyl glucosyltransferase ALG6, family GT57	0.935459
Ec-19_001700	Esi0121_0081	1,3-beta-glucan-binding protein family GH16	0.906458
Ec-07_005310	Esi0176_0036	1,3-beta-glucan-binding protein, family GH16	0.906458
Ec-27_001180	Esi0263_0033	Endo-1,3-beta-glucanase N-terminal fragment, family GH16	0.894375
Ec-22_000030	Esi0437_0005	Dolichyl-P-Glc:Glc1Man9GlcNAc2-PP-dolichyl glucosyltransferase ALG8, family GT57	0.866025
Ec-07_000750	Esi0045_0003	Dolichyl-P-Man:Man(7)GlcNAc(2)-PP-dolichyl-alpha-1,6-mannosyltransferase, family GT22	0.777408
Ec-02_002430	Esi0408_0002	Digalactosyldiacylglycerol synthase, family GT4	0.757426
Ec-08_003790	Esi0342_0029	Nucleotide-diphospho-sugar transferases	0.753775
Ec-10_003470	Esi0117_0044	Bifunctional glycosyltransferase, family GT74 / family GT2	0.743586
Ec-27_000710	Esi0314_0002	Endo-1,3-beta-glucanase, family GH81	0.738994
Ec-03_005330	Esi0160_0026	Nucleotide-diphospho-sugar transferases	0.735625
Ec-02_003000	Esi0209_0007	Unsaturated glucuronyl hydrolase, family GH88	0.649922
Ec-03_005030	Esi0050_0098	Alpha-(1,3)-fucosyltransferase, family GT10	0.616582
Ec-07_001850	Esi0061_0010	Beta-glucosidase, family GH1	0.599576
Ec-19_000430	Esi0054_0103	Exo-1,3-beta-glucanase family GH5	0.575893
Ec-06_001410	Esi0309_0034	Exo-1,3-beta-glucanase, family GH5	0.575893
Ec-22_000630	Esi0065_0041	Glycosyltransferase, family GT4	0.574066
Ec-20_004800	Esi0010_0226	Beta-glucosidase family GH3	0.509927
Ec-24_004390	Esi0243_0024	Trehalose 6-phosphate synthase, family GT20 / Trehalose 6-phosphate phosphatase	0.462952
Ec-09_000300	Esi0135_0010	Mannitol dehydrogenase, N-terminal	0.456198
Ec-12_007000	Esi0226_0014	Beta-galactosidase, family GH2	0.418875
Ec-26_002410	Esi0212_0019	Beta-galactosidase, family GH1	0.418875
Ec-00_002090	Esi0013_0217	Exo-1,3-beta-glucanase, family GH5	0.171581
Ec-28_002440	Esi0033_0138	1,3-beta-glucan synthase, family GT48	0.123512
Ec-11_000670	Esi0102_0002	Endo-1,3-beta-glucanase, family GH81	-0.0312731
Ec-00_000820	Esi1232_0001	Glycosyl transferase, family 48	-0.0623512
Ec-14_006400	Esi0063_0016	Nucleotide-diphospho-sugar transferases	-0.092693
Ec-14_004220	Esi0099_0040	Endo-1,3-beta-glucanase, family GH81	-0.145564
Ec-28_003040	Esi0009_0126	Myosin head, motor domain	-0.225649
Ec-06_004510	Esi0062_0044	GDP-mannose 3,5-epimerase	-0.337117
Ec-01_007940	Esi0002_0087	Dolichol-phosphate mannosyltransferase, family GT2	-0.424312
Ec-05_002260	Esi0004_0107	Nucleotide-diphospho-sugar transferases	-0.433045
Ec-07_002110	Esi0061_0059	Glycosyltransferase, family GT47	-0.447852
Ec-06_003490	Esi0064_0013	Dolichyl-phosphate beta-glucosyltransferase, family GT2	-0.453258
Ec-16_004100	Esi0430_0005	UTP--glucose-1-phosphate uridylyltransferase family	-0.55144
Ec-20_004980	Esi0231_0017	Cellulose synthase (UDP-forming), family GT2	-0.553643
Ec-08_005920	Esi0005_0179	Glycosyltransferase, family GT47	-0.560459
Ec-02_004080	Esi0041_0152	Xylosyltransferase, family GT14	-0.578246
Ec-07_005410	Esi0176_0014	Digalactosyldiacylglycerol synthase, family GT4	-0.58816
Ec-23_003530	Esi0128_0015	Endo-1,3-beta-glucanase family GH17	-0.603436
Ec-12_000870	Esi0193_0029	1,3-beta-glucan synthase family GT48	-0.649329
Ec-04_002190	Esi0015_0036	Alpha-galactosidase / raffinose synthase, family GH36	-0.660612
Ec-07_005240	Esi0176_0045	Beta-glucosidase, family GH1	-0.667396
Ec-09_001070	Esi0290_0026	P-loop containing nucleoside triphosphate hydrolase	-0.676768
Ec-10_004480	Esi0032_0135	UDP-N-acetylglucosamine--peptide N-acetylglucosaminyltransferase SEC, family GT41	-0.686247
Ec-27_006590	Esi0241_0004	Glycosyl transferase, family 2	-0.752833
Ec-20_002530	Esi0198_0009	Monogalactosyldiacylglycerol synthase, family GT28	-0.759831
Ec-20_004990	Esi0231_0020	Cellulose synthase (UDP-forming), family GT2	-0.788271
Ec-24_004360	Esi0243_0020	Beta-1,6-glucan active enzyme family GH16	-0.942988
Ec-26_006300	Esi0059_0009	Beta-1,6-glucan active enzyme, family GH16	-0.942988
Ec-14_005650	Esi0100_0021	P-loop containing nucleoside triphosphate hydrolase	-1.02835
Ec-20_003720	Esi0010_0059	Glycogenin-like glycosyltransferase, family GT8	-1.05076
Ec-00_007480	Esi0558_0002	Glycosyltransferase, family GT4	-1.0813
Ec-14_005660	Esi0100_0020	Haloacid dehalogenase-like hydrolase	-1.09199
Ec-19_004880	Esi0051_0092	GDP-mannose 6-dehydrogenase	-1.11443
Ec-14_005560	Esi0100_0034	Beta-1,6-glucan active enzyme family GH16	-1.22825
Ec-27_001170	Esi0263_0033	Beta-1,6-glucan active enzyme, family GH16	-1.22825
Ec-05_002250	Esi0004_0105	beta-1,3-1,4-glucan (or cellulose) synthase, family GT2	-1.23656
Ec-08_004800	Esi0338_0032	1,3-beta-glucan synthase family GT48	-1.25492
Ec-23_000570	Esi0017_0062	mannitol 1-phosphate dehydrogenase	-1.34841
Ec-06_009850	Esi0086_0097	UDP-sulfoquinovose: diacylglycerol alpha-sulfoquinovosyltransferase SQD2, family GT4	-1.36191
Ec-28_003400	Esi0009_0070	GDP-mannose 4,6-dehydratase	-1.52188
Ec-03_004280	Esi0097_0024	beta 1,3 glucan (or cellulose) synthase, family T2	-1.75606
Ec-08_004910	Esi0211_0048	Glycosyl transferase, family 48	-1.78008
Ec-20_004280	Esi0010_0147	Nucleotide-diphospho-sugar transferases	-1.87585
Ec-26_002980	Esi0104_0036	Monogalactosyldiacylglycerol synthase, family GT28	-1.90536
Ec-04_003690	Esi0080_0017	mannitol 1-phosphate dehydrogenase	-2.01446
Ec-07_000670	Esi0057_0011	Glycosyltransferase, family GT47	-2.10846
Ec-04_003700	Esi0080_0016	Haloacid dehalogenase-like hydrolase	-2.51819
Ec-19_004990	Esi0051_0113	UDP-glucose/GDP-mannose dehydrogenase, N-terminal	-2.60776
Ec-03_004240	Esi0097_0016	Cellulose synthase (UDP-forming), family GT2	-3.68858
Table S2 Log 2 fold change expression levels in Maullinia-infected E. siliculosus Ec32m versus non-infected control for enzymes involved in carbohydrate metabolism. The list of genes presented was compiled based on data from Michel et al., 2010; Chabi et al., 2021 and further manually curated.
New Phytologist Supporting Information
Article title: Phagocytosis underpins the biotrophic lifestyle of intracellular parasites in the class Phytomyxea (Rhizaria).
Authors: Andrea Garvetto, Pedro Murúa, Martin Kirchmair, Willibald Salvenmoser, Michaela Hittorf, Stefan Ciaghi, Srilakshmy L. Harikrishnan, Claire M.M. Gachon, John A. Burns and Sigrid Neuhauser
Article acceptance date: 06 February 2023
